# Supplementary material for: Global burden of mesothelioma attributable to occupational asbestos exposure in 204 countries and territories: 1990–2019
Source: J Cancer Res Clin Oncol. 2024 May 28;150(5):282. doi: 10.1007/s00432-024-05802-6 (PMC11133219; doi:10.1007/s00432-024-05802-6)
Supplement: Supplementary file 3 — Supplementary file3 (XLSX 12 KB) [file 432_2024_5802_MOESM3_ESM.xlsx]

## Sheet: Figure_s1
Table S1. Top 10 countries or territories with the highest number of mesothelioma deaths attributable occupational asbestos exposure to in 2019
Location	No. (95% UI)
United States of America	3092(2838 , 3321)
United Kingdom	2793(2567 , 2931)
China	2194(1750 , 2656)
India	1995(1500 , 2700)
France	1678(1483 , 1870)
Italy	1661(1461 , 1783)
Japan	1599(1415 , 1731)
Germany	1558(1408 , 1702)
Brazil	875(728 , 999)
Australia	802(723 , 883)
Table S2. Top 10 countries or territories with the highest number of mesothelioma DALYs attributable to occupational asbestos exposure index in 2019
Location	No. (95% UI)
China	56441(43982 , 69996)
United States of America	54836(50511 , 59178)
India	49975(36452 , 70277)
United Kingdom	49395(45837 , 51741)
France	33287(29865 , 37079)
Italy	30087(26929 , 32105)
Germany	27867(25302 , 30728)
Japan	27730(25201 , 29897)
Brazil	23415(19230 , 27815)
Turkey	16314(11875 , 21166)
Table S3. Top 10 countries or territories with the highest mesothelioma ASMR (per 100,000) attributable to occupational asbestos exposure in 2019
Location	No. (95% UI)
United Kingdom	2.09(1.93,2.18)
Netherlands	1.81(1.65,1.98)
Australia	1.81(1.64,1.99)
Andorra	1.54(0.86,2.32)
Lesotho	1.42(0.6,2.1)
New Zealand	1.24(1.11,1.38)
France	1.24(1.11,1.38)
Belgium	1.2(1.08,1.31)
Switzerland	1.12(0.99,1.24)
Italy	1.11(0.99,1.19)
Table S4. Top 10 countries or territories with the highest mesothelioma ASDR (per 100,000) attributable to occupational asbestos exposure in 2019
Location	No. (95% UI)
United Kingdom	39.5(36.83,41.36)
Lesotho	36.52(14.06,55.74)
Netherlands	35.87(32.51,39.37)
Australia	34.06(30.85,37.47)
Andorra	32.23(18.19,47.93)
France	27.38(24.5,30.45)
Namibia	24.92(12.42,36.54)
Belgium	24.51(22.11,27.04)
New Zealand	24.33(21.69,27.06)
Eswatini	24.11(13.89,34.41)
Table S5. Top 10 countries or territories with the highest or lowest EAPC in the ASMR (per 100,000) attributable to occupational asbestos exposure, 1990–2019
Location	No. (95% CI)
Georgia	11.3%(9.12,13.53)
Bahrain	5.65%(3.84,7.5)
Croatia	5.42%(4.31,6.54)
Kuwait	5.28%(3.79,6.78)
Poland	4.92%(4.26,5.57)
Qatar	4.46%(3.52,5.41)
Kyrgyzstan	3.31%(2.92,3.69)
Timor-Leste	3.06%(2.72,3.41)
Fiji	2.97%(2.3,3.63)
Peru	-5.98%(-6.77,-5.18)
Ghana	-3.71%(-4.51,-2.91)
Thailand	-3.7%(-4.33,-3.07)
Bermuda	-3.28%(-3.65,-2.91)
Maldives	-3.21%(-3.5,-2.92)
Saint Lucia	-2.69%(-3.18,-2.2)
Mauritania	-2.68%(-2.96,-2.4)
Kazakhstan	-2.67%(-3.41,-1.93)
Singapore	-2.66%(-2.85,-2.46)
Palestine	-2.64%(-3.03,-2.26)
Table S6. Top 10 countries or territories with the highest or lowest EAPC in the ASDR (per 100,000) attributable to occupational asbestos exposure, 1990–2019
Location	No. (95% CI)
Georgia	12.28%(9.94,14.67)
Croatia	5.18%(3.99,6.39)
Bahrain	5.08%(3.3,6.9)
Kuwait	4.83%(3.33,6.35)
Poland	4.77%(4.14,5.42)
Qatar	4.7%(3.58,5.83)
Kyrgyzstan	3.27%(2.84,3.7)		z
Fiji	3.14%(2.42,3.86)
Oman	2.64%(1.95,3.35)
Libya	2.57%(2.4,2.74)
Peru	-6.52%(-7.4,-5.63)
Thailand	-4.27%(-5.02,-3.52)
Maldives	-3.84%(-4.2,-3.48)
Bermuda	-3.8%(-4.28,-3.33)
Ghana	-3.7%(-4.47,-2.91)
Kazakhstan	-3.48%(-4.35,-2.61)
Singapore	-3.36%(-3.58,-3.13)
Antigua and Barbuda	-2.91%(-3.4,-2.41)
Palestine	-2.87%(-3.26,-2.48)
Mauritania	-2.87%(-3.15,-2.6)
