# Supplementary material for: Global burden of mesothelioma attributable to occupational asbestos exposure in 204 countries and territories: 1990–2019
Source: J Cancer Res Clin Oncol. 2024 May 28;150(5):282. doi: 10.1007/s00432-024-05802-6 (PMC11133219; doi:10.1007/s00432-024-05802-6)
Supplement: Supplementary file 4 — Supplementary file4 (XLSX 18 KB) [file 432_2024_5802_MOESM4_ESM.xlsx]

## Sheet: Sheet1
Table S7. Percentage change across countries of the fraction of all mesothelioma deaths attributable to occupational asbestos exposure (95% CI)
location	1990-2010	1990-2019	2010-2019
Afghanistan	0.01(-0.21,0.47)	-0.02(-0.28,0.41)	-0.02(-0.21,0.2)
Albania	0.08(-0.04,0.22)	0.12(0.01,0.27)	0.04(-0.03,0.14)
Algeria	-0.05(-0.41,0.53)	-0.05(-0.42,0.56)	0(-0.28,0.38)
American Samoa	0.05(0.01,0.09)	0.03(-0.01,0.07)	-0.02(-0.05,0.01)
Andorra	0(0,0.01)	0.01(0,0.01)	0(0,0.01)
Angola	-0.02(-0.12,0.11)	0(-0.11,0.15)	0.02(-0.06,0.12)
Antigua and Barbuda	-0.13(-0.18,-0.08)	-0.11(-0.19,-0.05)	0.02(-0.04,0.08)
Argentina	0.05(0.03,0.07)	0.05(0.02,0.08)	0(-0.02,0.02)
Armenia	0(-0.04,0.04)	0(-0.04,0.04)	0(-0.02,0.03)
Australia	0(0,0.01)	0(0,0.01)	0(0,0)
Austria	0.01(0,0.02)	0.01(0,0.02)	0(-0.01,0.01)
Azerbaijan	0.11(-0.02,0.31)	0.11(-0.03,0.3)	0(-0.1,0.1)
Bahamas	-0.01(-0.04,0.02)	0(-0.05,0.04)	0.01(-0.03,0.05)
Bahrain	0.17(0.04,0.27)	0.17(0.05,0.27)	0(-0.05,0.07)
Bangladesh	-0.06(-0.14,0.03)	-0.05(-0.16,0.06)	0(-0.09,0.1)
Barbados	0.01(-0.01,0.03)	0.02(-0.01,0.05)	0.01(-0.02,0.04)
Belarus	0.04(-0.07,0.19)	0.03(-0.09,0.18)	-0.01(-0.09,0.08)
Belgium	0.01(0,0.01)	0.01(0,0.01)	0(0,0)
Belize	0.01(-0.01,0.03)	0.03(0,0.06)	0.02(0,0.04)
Benin	-0.11(-0.23,0)	-0.13(-0.26,-0.01)	-0.02(-0.13,0.1)
Bermuda	-0.02(-0.03,-0.01)	-0.01(-0.03,0)	0(-0.01,0.01)
Bhutan	0.11(-0.01,0.28)	0.13(0.01,0.31)	0.02(-0.03,0.08)
Bolivia (Plurinational State of)	0.03(-0.01,0.08)	0.04(-0.01,0.1)	0.01(-0.02,0.04)
Bosnia and Herzegovina	0.05(0,0.12)	0.03(-0.05,0.11)	-0.02(-0.08,0.03)
Botswana	-0.01(-0.03,0.01)	-0.02(-0.04,0)	-0.01(-0.02,0.01)
Brazil	0.02(-0.01,0.04)	0.03(0,0.05)	0.01(0,0.02)
Brunei Darussalam	0(-0.06,0.08)	0.05(-0.02,0.13)	0.05(0,0.1)
Bulgaria	0.07(0.01,0.14)	0.14(0.05,0.25)	0.06(0,0.14)
Burkina Faso	-0.15(-0.31,-0.02)	-0.14(-0.28,0)	0.02(-0.12,0.19)
Burundi	-0.09(-0.21,0.01)	-0.09(-0.21,0.01)	-0.01(-0.09,0.08)
Cabo Verde	0.02(-0.17,0.27)	0.13(-0.07,0.41)	0.11(-0.05,0.29)
Cambodia	0.07(-0.05,0.24)	0.11(-0.04,0.31)	0.04(-0.03,0.11)
Cameroon	-0.06(-0.15,0.05)	-0.08(-0.18,0.02)	-0.02(-0.11,0.06)
Canada	0(0,0.01)	0.01(0,0.01)	0(0,0.01)
Central African Republic	-0.02(-0.1,0.04)	-0.03(-0.1,0.05)	-0.01(-0.07,0.06)
Chad	-0.1(-0.25,0.03)	-0.12(-0.27,0.02)	-0.02(-0.15,0.14)
Chile	-0.01(-0.02,0.01)	0(-0.03,0.02)	0(-0.02,0.03)
China	0.11(0.01,0.22)	0.11(0,0.23)	0(-0.05,0.05)
Colombia	0.05(0.02,0.1)	0.07(0,0.14)	0.01(-0.04,0.06)
Comoros	0.02(-0.05,0.11)	0.01(-0.06,0.1)	0(-0.06,0.06)
Congo	-0.06(-0.15,0)	-0.06(-0.14,0)	0(-0.06,0.07)
Cook Islands	0.03(-0.04,0.1)	0.04(-0.03,0.12)	0.01(-0.04,0.06)
Costa Rica	-0.06(-0.1,-0.01)	0.01(-0.07,0.09)	0.07(-0.01,0.15)
Croatia	0.07(0.05,0.09)	0.07(0.05,0.09)	0(-0.01,0)
Cuba	0.06(0.02,0.1)	0.05(-0.02,0.11)	-0.01(-0.07,0.03)
Cyprus	0(-0.01,0)	-0.01(-0.02,0)	0(-0.01,0)
Czechia	0(-0.02,0.01)	0(-0.02,0.03)	0(-0.01,0.02)
C么te d'Ivoire	-0.09(-0.22,0.05)	-0.1(-0.23,0.04)	-0.01(-0.12,0.12)
Democratic People's Republic of Korea	0.1(0,0.26)	0.11(0,0.27)	0.01(-0.04,0.06)
Democratic Republic of the Congo	-0.03(-0.12,0.08)	-0.03(-0.14,0.09)	0(-0.1,0.1)
Denmark	0.01(0,0.01)	0.01(0,0.01)	0(0,0.01)
Djibouti	0.02(-0.1,0.17)	0.05(-0.09,0.22)	0.02(-0.06,0.12)
Dominica	0.02(0,0.05)	0.04(0.01,0.07)	0.02(0,0.04)
Dominican Republic	0.09(-0.07,0.29)	0.21(0.01,0.46)	0.11(-0.03,0.27)
Ecuador	0.1(0.03,0.17)	0.1(0.02,0.19)	0(-0.05,0.06)
Egypt	0.06(-0.35,0.64)	0.07(-0.34,0.7)	0.01(-0.28,0.38)
El Salvador	0.19(0.02,0.45)	0.33(0.01,0.76)	0.12(-0.09,0.36)
Equatorial Guinea	-0.08(-0.21,0.05)	-0.09(-0.22,0.06)	-0.01(-0.11,0.09)
Eritrea	0.01(-0.07,0.11)	0(-0.08,0.1)	-0.01(-0.06,0.05)
Estonia	0.12(0.06,0.17)	0.11(0.04,0.17)	-0.01(-0.04,0.01)
Eswatini	0.01(-0.01,0.03)	0(-0.02,0.02)	-0.01(-0.02,0)
Ethiopia	-0.08(-0.17,-0.01)	-0.08(-0.18,0.01)	0.01(-0.05,0.07)
Fiji	0.16(0.05,0.26)	0.16(0.06,0.26)	0(-0.03,0.03)
Finland	0.01(0,0.01)	0.01(0,0.01)	0(0,0.01)
France	0.01(0,0.01)	0.01(0,0.01)	0(0,0.01)
Gabon	-0.04(-0.1,0.02)	-0.04(-0.11,0.02)	-0.01(-0.06,0.05)
Gambia	-0.02(-0.15,0.15)	-0.01(-0.15,0.15)	0.01(-0.09,0.12)
Georgia	0.48(0.26,0.8)	0.68(0.42,1.1)	0.14(0.09,0.19)
Germany	0.01(0,0.01)	0.01(0,0.01)	0(0,0.01)
Ghana	-0.15(-0.25,-0.04)	-0.13(-0.24,-0.02)	0.02(-0.09,0.14)
Greece	0(-0.04,0.03)	0(-0.04,0.04)	0(-0.02,0.03)
Greenland	0.04(0.01,0.09)	0.05(0.02,0.1)	0(0,0.01)
Grenada	-0.03(-0.04,-0.01)	-0.08(-0.11,-0.03)	-0.05(-0.08,-0.02)
Guam	0.1(0.01,0.21)	0.08(0,0.18)	-0.02(-0.07,0.04)
Guatemala	-0.03(-0.19,0.16)	0.02(-0.17,0.22)	0.05(-0.1,0.21)
Guinea	-0.03(-0.14,0.11)	-0.06(-0.18,0.07)	-0.03(-0.12,0.07)
Guinea-Bissau	-0.07(-0.16,0.01)	-0.09(-0.19,0)	-0.02(-0.1,0.08)
Guyana	0.03(0,0.07)	0.03(-0.02,0.08)	-0.01(-0.05,0.03)
Haiti	-0.01(-0.07,0.04)	-0.01(-0.07,0.04)	0(-0.04,0.04)
Honduras	0.12(0.03,0.26)	0.14(0.05,0.31)	0.02(-0.02,0.08)
Hungary	0.02(0,0.04)	0.03(0,0.06)	0.01(-0.01,0.03)
Iceland	0.01(0,0.01)	0.01(0.01,0.02)	0.01(0,0.01)
India	0.06(0,0.14)	0.11(0.02,0.21)	0.04(0,0.08)
Indonesia	0.23(0.05,0.53)	0.26(0.05,0.61)	0.03(-0.05,0.12)
Iran (Islamic Republic of)	0.2(-0.14,0.52)	0.19(-0.07,0.51)	0(-0.07,0.11)
Iraq	-0.01(-0.08,0.05)	-0.05(-0.14,0.03)	-0.04(-0.11,0.03)
Ireland	-0.01(-0.02,0)	-0.01(-0.03,0.01)	0(-0.01,0.01)
Israel	0(-0.01,0.01)	-0.01(-0.03,0.01)	-0.01(-0.03,0.01)
Italy	0(0,0)	0(0,0.01)	0(0,0)
Jamaica	-0.06(-0.09,-0.01)	-0.01(-0.06,0.04)	0.05(0,0.09)
Japan	0.04(0.03,0.05)	0.05(0.03,0.06)	0(0,0.01)
Jordan	-0.06(-0.11,0.01)	-0.05(-0.11,0.03)	0.01(-0.04,0.07)
Kazakhstan	0(-0.08,0.07)	-0.02(-0.1,0.06)	-0.02(-0.08,0.04)
Kenya	0.02(-0.04,0.14)	0.03(-0.04,0.15)	0.01(-0.04,0.05)
Kiribati	-0.02(-0.15,0.13)	-0.02(-0.16,0.13)	0(-0.12,0.12)
Kuwait	0.23(0.13,0.4)	0.42(0.28,0.64)	0.16(0.09,0.24)
Kyrgyzstan	0.21(0.06,0.37)	0.25(0.07,0.43)	0.03(-0.03,0.09)
Lao People's Democratic Republic	0(-0.16,0.25)	0(-0.18,0.28)	0(-0.11,0.13)
Latvia	0.06(0.04,0.09)	0.06(0.03,0.1)	0(-0.02,0.02)
Lebanon	0.01(-0.3,0.43)	-0.01(-0.33,0.44)	-0.02(-0.27,0.29)
Lesotho	0.01(0,0.02)	0.01(-0.01,0.02)	0(-0.01,0)
Liberia	-0.16(-0.31,-0.03)	-0.18(-0.34,-0.04)	-0.02(-0.17,0.15)
Libya	0.08(-0.27,0.62)	0.16(-0.22,0.78)	0.07(-0.19,0.36)
Lithuania	0.01(-0.01,0.03)	-0.01(-0.04,0.03)	-0.02(-0.05,0)
Luxembourg	0(0,0.01)	0(-0.01,0.01)	0(-0.01,0)
Madagascar	-0.04(-0.16,0.08)	-0.04(-0.18,0.1)	0.01(-0.11,0.13)
Malawi	-0.01(-0.12,0.14)	-0.01(-0.14,0.15)	0(-0.08,0.08)
Malaysia	0.17(0.01,0.41)	0.24(0.06,0.5)	0.06(-0.05,0.19)
Maldives	-0.08(-0.16,-0.02)	-0.1(-0.2,-0.02)	-0.02(-0.08,0.04)
Mali	-0.12(-0.27,0.01)	-0.14(-0.29,0)	-0.02(-0.16,0.14)
Malta	0.01(0.01,0.02)	0.01(0.01,0.02)	0(0,0.01)
Marshall Islands	0.02(-0.04,0.08)	0.03(-0.03,0.09)	0.01(-0.03,0.06)
Mauritania	-0.14(-0.26,-0.03)	-0.16(-0.29,-0.05)	-0.02(-0.14,0.11)
Mauritius	0.14(0.08,0.22)	-0.09(-0.24,0.04)	-0.21(-0.34,-0.1)
Mexico	0.06(0.04,0.08)	0.07(0.04,0.09)	0.01(-0.01,0.02)
Micronesia (Federated States of)	0.01(-0.05,0.06)	0.02(-0.04,0.07)	0.01(-0.03,0.06)
Monaco	0(0,0.01)	0(-0.01,0.01)	0(-0.01,0)
Mongolia	-0.01(-0.09,0.09)	-0.01(-0.12,0.09)	-0.01(-0.08,0.08)
Montenegro	0.09(0.04,0.16)	0.09(0.03,0.17)	0(-0.04,0.04)
Morocco	0.09(-0.27,0.75)	0.13(-0.22,0.93)	0.04(-0.21,0.38)
Mozambique	0(-0.09,0.09)	0(-0.09,0.11)	0(-0.07,0.08)
Myanmar	0.07(-0.07,0.27)	0.07(-0.08,0.29)	0(-0.07,0.08)
Namibia	-0.01(-0.02,0)	-0.01(-0.02,0)	0(-0.01,0.01)
Nauru	0.04(-0.05,0.16)	0.01(-0.09,0.11)	-0.03(-0.11,0.05)
Nepal	0.05(-0.07,0.22)	0.12(-0.01,0.29)	0.06(0,0.13)
Netherlands	0(0,0)	0(0,0.01)	0(0,0)
New Zealand	0(0,0.01)	0(0,0.01)	0(0,0)
Nicaragua	0.32(0.12,0.56)	0.41(0.16,0.74)	0.07(-0.01,0.17)
Niger	-0.14(-0.33,0.04)	-0.11(-0.31,0.08)	0.04(-0.12,0.28)
Nigeria	-0.13(-0.27,-0.01)	-0.13(-0.29,0.01)	0(-0.15,0.2)
Niue	0.02(-0.03,0.07)	0.02(-0.04,0.07)	0(-0.04,0.03)
North Macedonia	-0.02(-0.14,0.11)	-0.04(-0.21,0.14)	-0.02(-0.17,0.14)
Northern Mariana Islands	0.22(0.05,0.44)	0.26(0.08,0.54)	0.03(-0.06,0.15)
Norway	-0.01(-0.01,0.01)	-0.01(-0.01,0.01)	0(0,0)
Oman	0.13(0,0.27)	0.03(-0.1,0.16)	-0.09(-0.17,-0.03)
Pakistan	0.04(-0.06,0.21)	0.05(-0.07,0.24)	0(-0.08,0.1)
Palau	0.03(-0.07,0.12)	0.06(-0.03,0.16)	0.03(-0.04,0.11)
Palestine	-0.26(-0.42,-0.06)	-0.25(-0.46,-0.02)	0.01(-0.2,0.24)
Panama	0.09(0.02,0.16)	0.07(-0.03,0.17)	-0.01(-0.1,0.06)
Papua New Guinea	0.04(-0.05,0.14)	0.05(-0.06,0.15)	0.01(-0.06,0.07)
Paraguay	0.1(0.04,0.16)	0.12(0.04,0.2)	0.02(-0.04,0.07)
Peru	-0.09(-0.15,0)	-0.1(-0.19,0.02)	-0.02(-0.09,0.04)
Philippines	-0.04(-0.09,0.05)	-0.02(-0.11,0.1)	0.02(-0.07,0.11)
Poland	0.11(0.05,0.15)	0.12(0.07,0.17)	0.01(0,0.03)
Portugal	0.05(0.03,0.08)	0.07(0.04,0.1)	0.01(-0.01,0.03)
Puerto Rico	0(-0.02,0.02)	0.02(-0.01,0.05)	0.02(-0.01,0.05)
Qatar	0.94(-0.01,2.7)	0.82(-0.11,2.62)	-0.06(-0.36,0.25)
Republic of Korea	0.1(0.02,0.16)	0.11(0.02,0.19)	0.01(-0.03,0.05)
Republic of Moldova	0.01(-0.03,0.05)	0.04(-0.03,0.12)	0.04(-0.03,0.1)
Romania	0.05(0.01,0.08)	0.05(0.01,0.1)	0.01(-0.02,0.03)
Russian Federation	0.05(0.03,0.07)	0.04(0.01,0.06)	-0.01(-0.03,0.01)
Rwanda	-0.06(-0.16,0.03)	-0.05(-0.14,0.04)	0.02(-0.05,0.09)
Saint Kitts and Nevis	-0.02(-0.03,0)	0(-0.01,0.01)	0.01(0,0.03)
Saint Lucia	-0.08(-0.13,-0.03)	-0.04(-0.09,0.02)	0.05(0.01,0.09)
Saint Vincent and the Grenadines	0.03(0,0.07)	0.06(0.02,0.11)	0.03(0,0.06)
Samoa	-0.03(-0.09,0.03)	-0.02(-0.08,0.04)	0.01(-0.03,0.06)
San Marino	0.01(0,0.01)	0.01(0,0.02)	0(0,0.01)
Sao Tome and Principe	-0.06(-0.2,0.09)	-0.06(-0.2,0.1)	0(-0.13,0.15)
Saudi Arabia	0.46(-0.02,1.91)	0.22(-0.24,1.53)	-0.17(-0.43,0.08)
Senegal	-0.08(-0.17,0.01)	-0.06(-0.15,0.06)	0.03(-0.07,0.13)
Serbia	0.07(0.02,0.12)	0.07(0.02,0.12)	-0.01(-0.04,0.02)
Seychelles	-0.06(-0.13,0.02)	-0.04(-0.13,0.06)	0.01(-0.06,0.09)
Sierra Leone	-0.09(-0.24,0.04)	-0.11(-0.27,0.03)	-0.02(-0.15,0.13)
Singapore	-0.02(-0.06,0.02)	-0.02(-0.06,0.02)	0(-0.03,0.03)
Slovakia	-0.01(-0.04,0.02)	-0.01(-0.06,0.04)	0(-0.04,0.04)
Slovenia	0.03(0.01,0.05)	0.03(0.01,0.05)	0(-0.01,0.01)
Solomon Islands	0(-0.07,0.06)	0(-0.07,0.08)	0(-0.05,0.06)
Somalia	-0.01(-0.12,0.12)	-0.02(-0.14,0.14)	-0.01(-0.1,0.09)
South Africa	0.02(0.01,0.04)	0.01(0,0.03)	-0.01(-0.02,0)
South Sudan	-0.06(-0.2,0.07)	-0.02(-0.15,0.12)	0.05(-0.07,0.17)
Spain	0.01(0,0.02)	0.01(0,0.02)	0(-0.01,0.01)
Sri Lanka	0.01(-0.04,0.07)	0.02(-0.07,0.09)	0.01(-0.06,0.06)
Sudan	-0.04(-0.39,0.69)	-0.03(-0.41,0.72)	0(-0.27,0.42)
Suriname	-0.01(-0.07,0.05)	0.03(-0.05,0.1)	0.04(-0.02,0.1)
Sweden	0(0,0)	0(0,0.01)	0(0,0)
Switzerland	0.01(0.01,0.01)	0.01(0,0.01)	0(-0.01,0)
Syrian Arab Republic	0.16(-0.2,1.01)	0.33(-0.1,1.3)	0.15(-0.12,0.51)
Taiwan (Province of China)	-0.07(-0.22,0.09)	0.05(-0.11,0.23)	0.13(0.03,0.26)
Tajikistan	0.02(-0.12,0.2)	0.03(-0.13,0.24)	0.01(-0.12,0.14)
Thailand	-0.05(-0.11,0.02)	-0.05(-0.15,0.04)	0(-0.09,0.08)
Timor-Leste	0.31(-0.06,1.21)	0.45(0.04,1.5)	0.1(-0.02,0.27)
Togo	-0.07(-0.19,0.07)	-0.07(-0.19,0.07)	0(-0.1,0.11)
Tokelau	0(-0.05,0.05)	-0.01(-0.07,0.05)	-0.01(-0.05,0.03)
Tonga	0.03(-0.03,0.11)	0.04(-0.03,0.11)	0.01(-0.04,0.05)
Trinidad and Tobago	0.06(0.03,0.09)	0(-0.07,0.06)	-0.05(-0.12,0)
Tunisia	0.1(-0.31,0.81)	0.12(-0.31,0.9)	0.02(-0.27,0.41)
Turkey	0(-0.01,0.02)	0(-0.02,0.02)	0(-0.02,0.01)
Turkmenistan	0.06(-0.19,0.45)	0.09(-0.18,0.46)	0.02(-0.16,0.24)
Tuvalu	-0.01(-0.06,0.04)	-0.01(-0.07,0.05)	0(-0.04,0.04)
Uganda	0(-0.12,0.16)	0.01(-0.13,0.19)	0.01(-0.08,0.11)
Ukraine	0(-0.07,0.07)	0.01(-0.07,0.07)	0.01(-0.04,0.06)
United Arab Emirates	-0.23(-0.74,1.13)	0.01(-0.72,2.06)	0.31(-0.44,2.08)
United Kingdom	0(0,0)	0(0,0)	0(0,0)
United Republic of Tanzania	-0.02(-0.11,0.08)	-0.01(-0.1,0.08)	0.01(-0.06,0.08)
United States of America	0(0,0)	0(-0.01,0)	0(0,0.01)
United States Virgin Islands	0.04(0.02,0.07)	0.05(0.03,0.09)	0.01(0,0.02)
Uruguay	0.01(-0.01,0.03)	0.03(0,0.06)	0.02(0,0.04)
Uzbekistan	-0.13(-0.23,0)	0.1(-0.03,0.25)	0.26(0.04,0.47)
Vanuatu	0.05(-0.02,0.12)	0.07(0,0.14)	0.01(-0.02,0.06)
Venezuela (Bolivarian Republic of)	0.03(-0.02,0.09)	0.06(-0.04,0.14)	0.03(-0.05,0.1)
Viet Nam	0.1(0,0.22)	0.11(0,0.24)	0.01(-0.06,0.07)
Yemen	-0.03(-0.37,0.82)	0(-0.37,1.04)	0.03(-0.26,0.5)
Zambia	0.03(-0.07,0.18)	0(-0.11,0.15)	-0.02(-0.09,0.05)
Zimbabwe	0.07(-0.02,0.18)	0.03(-0.06,0.13)	-0.04(-0.09,0.02)
