# Supplementary material for: Global burden of mesothelioma attributable to occupational asbestos exposure in 204 countries and territories: 1990–2019
Source: J Cancer Res Clin Oncol. 2024 May 28;150(5):282. doi: 10.1007/s00432-024-05802-6 (PMC11133219; doi:10.1007/s00432-024-05802-6)
Supplement: Supplementary file 5 — Supplementary file5 (XLSX 19 KB) [file 432_2024_5802_MOESM5_ESM.xlsx]

## Sheet: Sheet1
Table S8. Percentage change across countries of the fraction of all mesothelioma DALYs attributable to occupational asbestos exposure (95% CI) exposure to asbestos (95% UI)
location	1990-2010	1990-2019	2010-2019
Afghanistan	-0.03(-0.33,0.55)	-0.05(-0.38,0.58)	-0.01(-0.27,0.37)
Albania	0.12(-0.06,0.35)	0.19(-0.01,0.43)	0.06(-0.06,0.22)
Algeria	-0.08(-0.53,0.72)	-0.09(-0.57,0.83)	0(-0.39,0.66)
American Samoa	0.07(0.01,0.15)	0.05(-0.03,0.13)	-0.02(-0.07,0.03)
Andorra	0.01(-0.01,0.02)	0.01(0,0.03)	0(0,0.01)
Angola	-0.04(-0.19,0.14)	-0.02(-0.18,0.19)	0.02(-0.12,0.19)
Antigua and Barbuda	-0.16(-0.25,-0.08)	-0.11(-0.23,-0.01)	0.06(-0.04,0.15)
Argentina	0.07(0.03,0.1)	0.07(0.01,0.11)	0(-0.03,0.03)
Armenia	0(-0.06,0.06)	0(-0.06,0.07)	0(-0.04,0.05)
Australia	0(0,0.01)	0.01(0,0.01)	0(-0.01,0.01)
Austria	0.02(0.01,0.03)	0.01(-0.01,0.03)	-0.01(-0.02,0.01)
Azerbaijan	0.14(-0.04,0.44)	0.15(-0.06,0.45)	0.01(-0.14,0.17)
Bahamas	0(-0.05,0.05)	0.02(-0.05,0.09)	0.02(-0.04,0.07)
Bahrain	0.26(0.05,0.44)	0.29(0.08,0.47)	0.02(-0.06,0.13)
Bangladesh	-0.08(-0.22,0.08)	-0.08(-0.25,0.12)	0(-0.15,0.17)
Barbados	0.05(0.01,0.09)	0.07(0.01,0.12)	0.01(-0.04,0.06)
Belarus	0.05(-0.11,0.3)	0.04(-0.14,0.27)	-0.01(-0.14,0.13)
Belgium	0.01(0.01,0.02)	0.01(0,0.02)	0(-0.01,0.01)
Belize	0.05(0.01,0.09)	0.08(0.03,0.14)	0.03(0,0.07)
Benin	-0.14(-0.32,0.03)	-0.16(-0.34,0.03)	-0.02(-0.2,0.18)
Bermuda	-0.03(-0.06,-0.01)	-0.03(-0.07,0)	0(-0.02,0.03)
Bhutan	0.11(-0.08,0.37)	0.14(-0.05,0.43)	0.03(-0.06,0.13)
Bolivia (Plurinational State of)	0.03(-0.05,0.13)	0.05(-0.03,0.16)	0.02(-0.04,0.08)
Bosnia and Herzegovina	0.08(-0.01,0.19)	0.05(-0.06,0.18)	-0.03(-0.11,0.05)
Botswana	-0.02(-0.05,0.02)	-0.03(-0.07,0.01)	-0.01(-0.04,0.02)
Brazil	0.01(-0.04,0.05)	0.03(-0.03,0.07)	0.02(0,0.04)
Brunei Darussalam	0.01(-0.1,0.16)	0.09(-0.03,0.24)	0.08(-0.01,0.17)
Bulgaria	0.09(0.01,0.18)	0.19(0.07,0.36)	0.09(0,0.2)
Burkina Faso	-0.19(-0.4,0.01)	-0.17(-0.36,0.04)	0.03(-0.19,0.31)
Burundi	-0.12(-0.3,0.02)	-0.13(-0.3,0.03)	-0.01(-0.14,0.15)
Cabo Verde	0.02(-0.24,0.38)	0.17(-0.12,0.59)	0.15(-0.08,0.48)
Cambodia	0.07(-0.12,0.37)	0.12(-0.11,0.45)	0.04(-0.07,0.17)
Cameroon	-0.09(-0.24,0.07)	-0.12(-0.27,0.05)	-0.03(-0.17,0.12)
Canada	0(0,0.01)	0.01(0,0.02)	0.01(-0.01,0.02)
Central African Republic	-0.03(-0.14,0.06)	-0.04(-0.14,0.08)	0(-0.09,0.1)
Chad	-0.13(-0.34,0.07)	-0.15(-0.36,0.07)	-0.03(-0.22,0.23)
Chile	-0.01(-0.03,0.02)	-0.01(-0.05,0.04)	0(-0.04,0.04)
China	0.17(0.01,0.34)	0.18(0.01,0.38)	0.01(-0.06,0.07)
Colombia	0.08(0.02,0.14)	0.09(-0.02,0.2)	0.01(-0.07,0.09)
Comoros	0.01(-0.11,0.17)	0.01(-0.12,0.16)	-0.01(-0.1,0.11)
Congo	-0.1(-0.23,0.01)	-0.09(-0.21,0.01)	0.01(-0.1,0.11)
Cook Islands	0.05(-0.07,0.17)	0.07(-0.05,0.19)	0.02(-0.07,0.1)
Costa Rica	-0.06(-0.15,0.02)	0.05(-0.11,0.18)	0.12(-0.04,0.27)
Croatia	0.1(0.07,0.13)	0.1(0.07,0.13)	0(-0.01,0.01)
Cuba	0.1(0.02,0.18)	0.09(-0.02,0.21)	-0.01(-0.09,0.07)
Cyprus	-0.01(-0.02,0)	-0.02(-0.03,0)	-0.01(-0.02,0)
Czechia	0(-0.03,0.02)	0(-0.03,0.04)	0.01(-0.03,0.04)
C么te d'Ivoire	-0.12(-0.31,0.07)	-0.13(-0.32,0.07)	-0.01(-0.18,0.21)
Democratic People's Republic of Korea	0.14(-0.01,0.39)	0.16(-0.01,0.41)	0.01(-0.06,0.1)
Democratic Republic of the Congo	-0.05(-0.19,0.1)	-0.05(-0.21,0.11)	0(-0.15,0.17)
Denmark	0.01(0.01,0.02)	0.01(0,0.02)	0(0,0.01)
Djibouti	0.02(-0.17,0.25)	0.05(-0.15,0.33)	0.03(-0.1,0.2)
Dominica	0.05(0,0.1)	0.09(0.03,0.15)	0.03(0,0.07)
Dominican Republic	0.08(-0.18,0.44)	0.27(-0.06,0.74)	0.17(-0.07,0.49)
Ecuador	0.15(0.04,0.27)	0.15(0.01,0.31)	0(-0.1,0.11)
Egypt	0.07(-0.47,0.96)	0.07(-0.47,1.03)	0(-0.39,0.65)
El Salvador	0.19(-0.03,0.53)	0.37(-0.03,1.02)	0.14(-0.14,0.51)
Equatorial Guinea	-0.15(-0.34,0.05)	-0.16(-0.37,0.06)	-0.02(-0.19,0.15)
Eritrea	0(-0.11,0.14)	-0.02(-0.15,0.13)	-0.02(-0.1,0.08)
Estonia	0.18(0.09,0.26)	0.15(0.04,0.24)	-0.02(-0.07,0.02)
Eswatini	0.02(-0.02,0.05)	0(-0.04,0.03)	-0.02(-0.04,0)
Ethiopia	-0.15(-0.26,-0.03)	-0.15(-0.29,-0.01)	-0.01(-0.11,0.1)
Fiji	0.24(0.08,0.39)	0.24(0.09,0.4)	0(-0.05,0.05)
Finland	0.01(0.01,0.02)	0.01(0,0.03)	0(-0.01,0.01)
France	0.01(0.01,0.02)	0.02(0.01,0.03)	0.01(0,0.01)
Gabon	-0.06(-0.16,0.04)	-0.06(-0.17,0.03)	-0.01(-0.1,0.09)
Gambia	-0.04(-0.25,0.24)	-0.02(-0.23,0.25)	0.02(-0.15,0.22)
Georgia	0.65(0.37,1.13)	0.97(0.61,1.64)	0.19(0.13,0.27)
Germany	0.01(0.01,0.02)	0.01(0,0.02)	0(-0.01,0.01)
Ghana	-0.17(-0.32,-0.01)	-0.16(-0.32,0.01)	0.02(-0.14,0.21)
Greece	0(-0.07,0.05)	0(-0.06,0.07)	0.01(-0.04,0.06)
Greenland	0.07(0.02,0.16)	0.08(0.02,0.16)	0.01(-0.01,0.02)
Grenada	-0.02(-0.05,0.01)	-0.08(-0.14,-0.02)	-0.07(-0.11,-0.01)
Guam	0.16(0.01,0.34)	0.13(0,0.29)	-0.03(-0.11,0.05)
Guatemala	-0.08(-0.3,0.2)	-0.05(-0.31,0.27)	0.03(-0.19,0.29)
Guinea	-0.06(-0.22,0.14)	-0.1(-0.28,0.1)	-0.04(-0.18,0.13)
Guinea-Bissau	-0.09(-0.22,0.03)	-0.12(-0.25,0.01)	-0.02(-0.15,0.12)
Guyana	0.05(0,0.12)	0.04(-0.03,0.12)	-0.01(-0.07,0.04)
Haiti	-0.03(-0.12,0.06)	-0.03(-0.12,0.06)	0(-0.07,0.09)
Honduras	0.15(-0.01,0.37)	0.19(0.03,0.45)	0.04(-0.03,0.13)
Hungary	0.02(-0.01,0.06)	0.03(-0.01,0.08)	0.01(-0.03,0.05)
Iceland	0.01(0,0.02)	0.02(0.01,0.04)	0.01(0,0.02)
India	0.07(-0.01,0.19)	0.13(0.02,0.28)	0.06(0,0.12)
Indonesia	0.24(0,0.67)	0.28(0,0.76)	0.03(-0.08,0.16)
Iran (Islamic Republic of)	0.19(-0.22,0.63)	0.17(-0.16,0.6)	-0.01(-0.11,0.14)
Iraq	-0.01(-0.11,0.1)	-0.07(-0.21,0.07)	-0.06(-0.17,0.06)
Ireland	-0.02(-0.05,0)	-0.01(-0.05,0.02)	0(-0.02,0.03)
Israel	0.01(-0.01,0.02)	-0.01(-0.05,0.02)	-0.02(-0.05,0.01)
Italy	0(0,0.01)	0(0,0.01)	0(0,0.01)
Jamaica	-0.06(-0.12,0.02)	0.02(-0.08,0.11)	0.08(0.01,0.16)
Japan	0.07(0.05,0.08)	0.07(0.05,0.09)	0(-0.01,0.01)
Jordan	-0.12(-0.2,0)	-0.09(-0.19,0.05)	0.04(-0.06,0.14)
Kazakhstan	0(-0.12,0.12)	-0.03(-0.15,0.09)	-0.03(-0.12,0.07)
Kenya	0.04(-0.06,0.22)	0.05(-0.06,0.24)	0.01(-0.06,0.08)
Kiribati	-0.01(-0.2,0.2)	-0.01(-0.21,0.21)	0(-0.16,0.18)
Kuwait	0.23(0.07,0.47)	0.57(0.35,0.95)	0.28(0.16,0.45)
Kyrgyzstan	0.28(0.06,0.51)	0.34(0.08,0.61)	0.04(-0.04,0.14)
Lao People's Democratic Republic	-0.02(-0.24,0.35)	-0.03(-0.28,0.38)	-0.01(-0.18,0.21)
Latvia	0.1(0.06,0.14)	0.1(0.05,0.15)	0(-0.04,0.03)
Lebanon	-0.02(-0.42,0.68)	-0.07(-0.49,0.57)	-0.05(-0.39,0.45)
Lesotho	0.02(-0.01,0.04)	0.01(-0.02,0.03)	-0.01(-0.02,0.01)
Liberia	-0.21(-0.42,-0.01)	-0.22(-0.43,-0.02)	-0.01(-0.25,0.3)
Libya	0.07(-0.41,0.96)	0.21(-0.34,1.29)	0.14(-0.31,0.71)
Lithuania	0.01(-0.02,0.05)	-0.02(-0.07,0.04)	-0.03(-0.07,0.01)
Luxembourg	0(0,0.01)	0(-0.02,0.01)	-0.01(-0.02,0)
Madagascar	-0.06(-0.24,0.13)	-0.05(-0.24,0.16)	0.01(-0.16,0.22)
Malawi	-0.04(-0.22,0.18)	-0.04(-0.24,0.21)	0(-0.13,0.16)
Malaysia	0.23(-0.04,0.65)	0.31(0,0.79)	0.07(-0.12,0.3)
Maldives	-0.16(-0.27,-0.05)	-0.17(-0.31,-0.02)	-0.01(-0.11,0.1)
Mali	-0.16(-0.37,0.03)	-0.18(-0.37,0.02)	-0.03(-0.23,0.23)
Malta	0.02(0.01,0.03)	0.03(0.02,0.04)	0(0,0.01)
Marshall Islands	0.06(-0.04,0.15)	0.07(-0.02,0.17)	0.01(-0.05,0.09)
Mauritania	-0.18(-0.35,-0.01)	-0.21(-0.4,-0.03)	-0.04(-0.22,0.18)
Mauritius	0.24(0.14,0.37)	-0.08(-0.29,0.12)	-0.26(-0.44,-0.12)
Mexico	0.09(0.06,0.12)	0.1(0.06,0.14)	0.01(-0.02,0.04)
Micronesia (Federated States of)	0.02(-0.07,0.11)	0.03(-0.05,0.12)	0.01(-0.06,0.08)
Monaco	0(-0.01,0.02)	0(-0.01,0.02)	0(-0.01,0.01)
Mongolia	-0.01(-0.13,0.14)	0(-0.14,0.15)	0.01(-0.1,0.14)
Montenegro	0.13(0.05,0.24)	0.13(0.04,0.25)	0(-0.05,0.06)
Morocco	0.11(-0.35,1.13)	0.17(-0.31,1.43)	0.06(-0.31,0.65)
Mozambique	-0.02(-0.15,0.12)	-0.02(-0.16,0.15)	0.01(-0.11,0.13)
Myanmar	0.07(-0.14,0.36)	0.06(-0.16,0.39)	0(-0.11,0.13)
Namibia	-0.02(-0.05,0)	-0.02(-0.04,0.01)	0(-0.02,0.02)
Nauru	0.06(-0.08,0.23)	0.02(-0.14,0.17)	-0.04(-0.15,0.08)
Nepal	0.04(-0.14,0.3)	0.12(-0.06,0.42)	0.08(-0.03,0.21)
Netherlands	0(0,0.01)	0.01(0,0.01)	0(0,0.01)
New Zealand	0(0,0.01)	0.01(0,0.02)	0(0,0.01)
Nicaragua	0.38(0.12,0.74)	0.54(0.19,1.04)	0.11(-0.02,0.27)
Niger	-0.18(-0.43,0.07)	-0.14(-0.4,0.12)	0.04(-0.19,0.39)
Nigeria	-0.17(-0.35,0)	-0.16(-0.34,0.03)	0.01(-0.2,0.3)
Niue	0.04(-0.04,0.13)	0.04(-0.05,0.13)	0(-0.06,0.05)
North Macedonia	-0.04(-0.2,0.14)	-0.08(-0.3,0.17)	-0.04(-0.25,0.17)
Northern Mariana Islands	0.3(0.06,0.67)	0.36(0.08,0.82)	0.04(-0.08,0.21)
Norway	-0.01(-0.02,0.01)	-0.01(-0.02,0.01)	0(-0.01,0.01)
Oman	0.21(0,0.5)	0.06(-0.16,0.31)	-0.12(-0.28,-0.02)
Pakistan	0.06(-0.09,0.33)	0.06(-0.11,0.36)	0(-0.12,0.15)
Palau	0.06(-0.08,0.23)	0.1(-0.03,0.29)	0.04(-0.06,0.16)
Palestine	-0.3(-0.51,-0.03)	-0.29(-0.54,0.03)	0.02(-0.27,0.36)
Panama	0.12(-0.01,0.27)	0.1(-0.07,0.29)	-0.02(-0.15,0.12)
Papua New Guinea	0.06(-0.08,0.22)	0.06(-0.1,0.22)	0.01(-0.1,0.12)
Paraguay	0.16(0.05,0.29)	0.2(0.05,0.35)	0.03(-0.06,0.12)
Peru	-0.15(-0.24,0)	-0.17(-0.31,0.03)	-0.03(-0.15,0.09)
Philippines	-0.05(-0.12,0.05)	-0.03(-0.15,0.12)	0.03(-0.09,0.15)
Poland	0.16(0.08,0.22)	0.18(0.1,0.24)	0.02(0,0.04)
Portugal	0.08(0.05,0.12)	0.1(0.06,0.16)	0.02(-0.01,0.05)
Puerto Rico	0.01(-0.03,0.04)	0.04(-0.01,0.09)	0.03(-0.01,0.08)
Qatar	1.32(-0.01,4.83)	1.06(-0.15,4.23)	-0.11(-0.46,0.3)
Republic of Korea	0.12(0.02,0.23)	0.14(0,0.27)	0.01(-0.05,0.07)
Republic of Moldova	0.03(-0.03,0.09)	0.07(-0.03,0.16)	0.04(-0.04,0.12)
Romania	0.06(0.02,0.11)	0.08(0.02,0.14)	0.02(-0.03,0.05)
Russian Federation	0.08(0.04,0.12)	0.06(0.03,0.1)	-0.02(-0.04,0.01)
Rwanda	-0.11(-0.25,0.04)	-0.08(-0.23,0.07)	0.02(-0.09,0.16)
Saint Kitts and Nevis	-0.01(-0.04,0.01)	0.02(-0.01,0.04)	0.03(0.01,0.06)
Saint Lucia	-0.1(-0.17,0)	-0.04(-0.12,0.06)	0.06(0,0.13)
Saint Vincent and the Grenadines	0.08(0.02,0.15)	0.14(0.07,0.22)	0.05(0.01,0.11)
Samoa	-0.05(-0.15,0.05)	-0.03(-0.13,0.07)	0.02(-0.06,0.12)
San Marino	0.01(-0.01,0.03)	0.01(-0.01,0.03)	0(-0.01,0.02)
Sao Tome and Principe	-0.1(-0.3,0.13)	-0.09(-0.3,0.14)	0.02(-0.18,0.27)
Saudi Arabia	0.57(-0.06,3.1)	0.32(-0.3,2.78)	-0.16(-0.51,0.21)
Senegal	-0.12(-0.26,0.03)	-0.09(-0.23,0.09)	0.04(-0.12,0.21)
Serbia	0.1(0.03,0.16)	0.09(0.02,0.16)	-0.01(-0.06,0.03)
Seychelles	-0.06(-0.17,0.08)	-0.03(-0.16,0.14)	0.03(-0.08,0.16)
Sierra Leone	-0.12(-0.35,0.1)	-0.13(-0.35,0.09)	-0.02(-0.23,0.23)
Singapore	-0.03(-0.12,0.04)	-0.03(-0.11,0.05)	0(-0.06,0.07)
Slovakia	-0.01(-0.06,0.03)	-0.01(-0.08,0.07)	0(-0.06,0.06)
Slovenia	0.04(0.02,0.07)	0.04(0.01,0.07)	0(-0.01,0.01)
Solomon Islands	0(-0.09,0.11)	0.01(-0.09,0.13)	0.01(-0.07,0.1)
Somalia	-0.03(-0.19,0.18)	-0.05(-0.22,0.19)	-0.02(-0.16,0.14)
South Africa	0.04(0.01,0.07)	0.02(0,0.04)	-0.02(-0.04,0)
South Sudan	-0.1(-0.29,0.13)	-0.02(-0.22,0.21)	0.08(-0.11,0.31)
Spain	0.01(0,0.02)	0.02(0,0.04)	0(-0.02,0.02)
Sri Lanka	0.02(-0.06,0.11)	0.03(-0.1,0.15)	0.01(-0.09,0.09)
Sudan	-0.08(-0.54,0.9)	-0.08(-0.56,0.97)	0.01(-0.41,0.72)
Suriname	-0.01(-0.11,0.1)	0.05(-0.08,0.18)	0.06(-0.04,0.16)
Sweden	0(-0.01,0)	0(-0.01,0.01)	0(-0.01,0.01)
Switzerland	0.01(0.01,0.02)	0.01(0,0.02)	0(-0.01,0.01)
Syrian Arab Republic	0.16(-0.34,1.53)	0.41(-0.18,2)	0.22(-0.2,0.88)
Taiwan (Province of China)	-0.12(-0.34,0.14)	0.07(-0.19,0.39)	0.22(0.04,0.46)
Tajikistan	0.02(-0.18,0.29)	0.04(-0.18,0.35)	0.02(-0.16,0.22)
Thailand	-0.07(-0.15,0.03)	-0.07(-0.2,0.05)	0(-0.13,0.11)
Timor-Leste	0.27(-0.2,1.52)	0.44(-0.11,2.02)	0.13(-0.05,0.41)
Togo	-0.09(-0.26,0.11)	-0.09(-0.27,0.13)	0(-0.16,0.19)
Tokelau	-0.01(-0.1,0.07)	-0.01(-0.11,0.08)	0(-0.08,0.08)
Tonga	0.04(-0.07,0.17)	0.05(-0.07,0.17)	0.01(-0.07,0.09)
Trinidad and Tobago	0.11(0.06,0.17)	0.03(-0.08,0.12)	-0.08(-0.17,0)
Tunisia	0.06(-0.49,1.12)	0.09(-0.48,1.23)	0.03(-0.4,0.74)
Turkey	0(-0.02,0.03)	0(-0.04,0.03)	-0.01(-0.03,0.02)
Turkmenistan	0.09(-0.26,0.68)	0.12(-0.24,0.72)	0.03(-0.22,0.36)
Tuvalu	-0.01(-0.1,0.07)	-0.02(-0.11,0.07)	0(-0.07,0.07)
Uganda	-0.02(-0.22,0.24)	0(-0.22,0.27)	0.03(-0.14,0.21)
Ukraine	0(-0.1,0.1)	0.01(-0.1,0.12)	0.01(-0.06,0.09)
United Arab Emirates	-0.25(-0.82,1.6)	0.13(-0.75,3.14)	0.51(-0.44,3.27)
United Kingdom	0(0,0)	0(0,0)	0(0,0)
United Republic of Tanzania	-0.04(-0.19,0.11)	-0.03(-0.17,0.12)	0.02(-0.11,0.15)
United States of America	-0.01(-0.01,0)	0(-0.01,0.01)	0.01(0,0.02)
United States Virgin Islands	0.06(0.02,0.12)	0.08(0.03,0.13)	0.01(0,0.03)
Uruguay	0.01(-0.02,0.03)	0.04(0,0.09)	0.03(-0.01,0.08)
Uzbekistan	-0.17(-0.31,0)	0.16(-0.03,0.36)	0.39(0.07,0.73)
Vanuatu	0.08(-0.03,0.2)	0.1(-0.01,0.22)	0.02(-0.04,0.09)
Venezuela (Bolivarian Republic of)	0.07(-0.02,0.16)	0.11(-0.03,0.25)	0.04(-0.07,0.15)
Viet Nam	0.16(-0.01,0.37)	0.18(0,0.41)	0.02(-0.09,0.13)
Yemen	-0.06(-0.49,1.05)	-0.03(-0.49,1.46)	0.04(-0.36,0.77)
Zambia	0.01(-0.15,0.25)	-0.01(-0.19,0.23)	-0.03(-0.15,0.1)
Zimbabwe	0.11(-0.04,0.32)	0.05(-0.09,0.23)	-0.05(-0.15,0.04)
